# Supplementary material for: Lipid quantitation and metabolomics data from vitamin E-deficient and -sufficient zebrafish embryos from 0 to 120 hours-post-fertilization
Source: Data Brief. 2017 Feb 21;11:432–41. doi: 10.1016/j.dib.2017.02.046 (PMC5334496; doi:10.1016/j.dib.2017.02.046)
Supplement: Supplementary file 2 — Supplementary material [file mmc2.xlsx]

## Sheet: SUPPLEMENTARY TABLE 1_Q-value
SUPPLEMENTARY TABLE 1
	24 HPF				48 HPF				72 HPF				120 HPF
METABOLITE	MEAN E+	MEAN E-	P-VALUE	Q-VALUE	MEAN E+	MEAN E-	P-VALUE	Q-VALUE	MEAN E+	MEAN E-	P-VALUE	Q-VALUE	MEAN E+	MEAN E-	P-VALUE	Q-VALUE
3-PHOSPHOGLYCERATE	3.73644	9.10059	0.00444622	0.0129	28.6704	22.6727	0.177867	0.2942	85.9653	45.8067	0.00750402	0.0248	78.6945	21.8979	6.79173e-05	0.0006
6-PHOSPHOGLUCONATE	39.7445	187.304	0.000402185	0.0028	153.216	241.49	0.012155	0.0387	46.6775	19.5759	0.00296119	0.0152	19.2479	6.04765	0.00106004	0.0027
ACETYLCHOLINE	656.311	641.262	0.821392	0.8663	606.553	535.194	0.626204	0.7409	586.408	580.097	0.945463	0.968	663.107	535.68	0.432589	0.4486
ACONITATE	228.964	159.77	0.000642418	0.0034	128.475	123.722	0.817122	0.8789	69.0096	32.2757	0.000413139	0.0048	42.2456	15.5372	0.000159696	0.0008
ADENINE	183.98	224.001	0.457128	0.574	472.637	519.521	0.865773	0.908	725.924	561.713	0.38342	0.4517	700.112	831.495	0.478283	0.4841
ADENOSINE	71.3617	268.995	0.000100073	0.0014	82.1604	154.276	0.0228552	0.0579	62.3687	43.2661	0.00912896	0.027	55.425	37.1421	0.00787227	0.013
ADENOSINE DIPHOSPHATE	162.915	62.5887	0.000258927	0.0028	132.171	95.3313	0.0705956	0.1481	123.213	113.499	0.344119	0.4289	76.9333	38.3489	0.00104011	0.0025
ADENOSINE MONOPHOSPHATE	149.569	158.557	0.494944	0.601	169	142.857	0.0205179	0.0579	74.8923	66.3767	0.646936	0.7225	27.7324	21.2651	0.225094	0.2424
ADENOSINE TRIPHOSPHATE	171.964	109.244	0.00245943	0.0096	132.136	66.6096	0.0024298	0.0172	117.268	83.4958	0.00388246	0.016	116.628	22.3509	<0.0001	<0.0001
ALANINE	49.4769	45.1455	0.346029	0.4595	87.8583	75.7809	0.246728	0.3658	139.387	109.897	0.0233817	0.0479	166.919	125.535	0.0201571	0.0269
ALPHA-KETOGLUTARATE	132.596	247.755	0.000523114	0.003	100	106.506	0.446788	0.5569	167.274	102.928	0.00336488	0.0154	287.378	218.608	0.00766024	0.0129
ALPHA-TOCOPHEROL	117.91	4.51582	0.00103099	0.005	182.346	3.71283	0.00339925	0.0195	264.154	5.30722	0.0011134	0.0068	260.987	8.56708	0.00249564	0.0055
ARACHIDONIC ACID	27.5342	39.3445	0.111249	0.2011	39.3384	41.2819	0.664891	0.7624	157.499	50.5764	0.0596578	0.1048	308.906	135.52	0.00472906	0.0092
ARGININE	117.592	141.404	0.0248814	0.0516	85.4	80.978	0.65754	0.7624	128.829	67.8825	0.000448468	0.0048	113.588	74.3265	0.000295571	0.001
ASCORBIC ACID	27.991	49.1134	0.00314542	0.0105	21.6843	3.59476	0.00326688	0.0195	13.5503	7.46077	0.0312402	0.0589	9.33779	5.56198	0.0341493	0.0421
ASPARAGINE	146.235	132.809	0.262953	0.3789	108.863	67.8539	0.00403468	0.0202	116.892	69.2747	0.0210513	0.0472	101.952	56.1201	0.0133647	0.0197
ASPARTIC ACID	65.3417	71.273	0.459189	0.574	99.2032	68.3455	0.106396	0.2033	151.108	115.053	0.0394603	0.0723	138.773	90.9023	0.0152392	0.0213
BETAINE	53.8987	60.5341	0.0201315	0.0427	121.505	120.691	0.953158	0.9532	131.067	157.236	0.105371	0.1648	92.6245	63.2057	0.00202844	0.0047
CDP-CHOLINE	119.644	178.208	0.00567011	0.0156	71.6725	33.5414	0.00953764	0.034	87.6813	71.3604	0.356645	0.4381	141.362	81.5302	0.00394967	0.008
CHOLINE	108.019	58.103	0.00141747	0.0063	137.367	89.6426	<0.0001	<0.0001	121.745	79.225	0.00262427	0.014	120.799	60.099	<0.0001	<0.0001
CITRATE	185.069	185.277	0.978377	0.9784	146.243	125.434	0.332817	0.4472	69.9028	52.9165	0.00909003	0.027	23.0834	12.0742	0.000103886	0.0006
CITRULLINE	31.8279	82.8413	0.00379229	0.012	123.36	121.313	0.899208	0.928	90.5521	140.178	0.00379095	0.016	95.9872	113.941	0.0395858	0.0482
COENZYME-A	N/A	N/A	N/A	N/A	82.1429	173.429	6.1122e-05	0.0014	111.714	155.857	0.00641579	0.022	N/A	N/A	N/A	N/A
CREATINE	29.104	36.5098	0.281066	0.3982	90.3254	60.0982	0.00310702	0.0195	159.72	117.934	0.00010867	0.0029	191.759	114.549	0.00391575	0.008
CREATININE	293.155	217.024	0.531872	0.6193	73.8137	79.8592	0.628889	0.7409	111.93	111.662	0.985524	0.9855	203.619	145.576	0.209056	0.2281
CYSTATHIONINE	162.244	117.177	0.00435476	0.0129	69.2557	52.1534	0.0336946	0.0783	81.0082	125.001	0.00874767	0.027	67.6497	98.3275	0.00220099	0.005
CYSTEINE	134.057	171.369	0.256664	0.3762	127.546	124.186	0.931967	0.943	68.3584	76.0588	0.817962	0.8685	59.888	38.5369	0.00831479	0.0134
DEHYDROASCORBIC ACID	182.072	216.429	0.152138	0.2594	93.5612	89.3681	0.812895	0.8789	54.4693	86.1309	0.0212103	0.0472	28.7404	49.23	0.0061925	0.0113
DIHYDRONICOTINAMIDE ADENINE DINUCLEOTIDE PHOSPHATE	62.9677	79.932	0.00872315	0.0214	95.2296	28.0612	<0.0001	<0.0001	44.932	27.6446	0.000577957	0.0052	N/A	N/A	N/A	N/A
DIMETHYLGLYCINE	57.6971	51.5677	0.56761	0.652	135.879	108.677	0.096509	0.1896	142.292	114.908	0.167141	0.2395	126.316	62.6613	0.0262305	0.0339
DOCOSAHEXAENOIC ACID	13.3219	25.5386	9.68855e-05	0.0014	21.2234	14.6932	0.00681165	0.0254	190.25	40.7089	0.000843696	0.0063	386.287	140.476	<0.0001	<0.0001
D-PANTOTHENIC ACID	197.203	97.6009	<0.0001	<0.0001	109.042	103.496	0.331242	0.4472	86.6339	97.8085	0.0207642	0.0472	27.8675	80.0981	<0.0001	<0.0001
EICOSAPENTAENOIC ACID	36.5929	78.236	7.53599e-05	0.0014	59.1802	72.5014	0.566797	0.6865	105.588	53.8737	0.00583525	0.0208	231.374	162.653	0.028638	0.0359
ETHANOLAMINE	46.1623	59.329	0.0199162	0.0427	46.6379	67.3819	0.0125993	0.0387	87.6049	55.2017	0.0435546	0.0781	360.432	84.0006	0.00142622	0.0034
FLAVIN ADENINE DINUCLEOTIDE (+)	113.026	85.5771	0.000944573	0.0048	111.262	76.8155	0.00432711	0.0205	113.296	77.3801	0.00149986	0.0086	122.062	66.3874	0.00026187	0.001
FRUCTOSE-1-6-BISPHOSPHATE	30.0001	73.1815	<0.0001	<0.0001	212.934	167.934	0.115197	0.2108	198.85	33.5178	0.000250889	0.0048	115.261	19.8717	<0.0001	<0.0001
FRUCTOSE-6-PHOSPHATE	176.286	166.133	0.590152	0.6689	202.945	127.857	0.00192633	0.0164	57.3854	26.8012	0.000115783	0.0029	38.8924	13.7002	0.000179381	0.0008
FUMARATE	6.68942	9.23476	0.00156324	0.0065	12.4151	8.4547	0.00383885	0.0202	14.0276	10.9135	0.0141388	0.0379	11.5981	6.73005	0.000660056	0.0018
GLUCOSE	129.673	308.33	0.000398405	0.0028	1058.69	966.667	0.382368	0.4908	1193.01	952.701	0.0136555	0.0379	824.94	268.497	0.000411119	0.0012
GLUCOSE-6-PHOSPHATE	190.495	309.835	0.00350145	0.0114	60.2955	35.6246	0.0228544	0.0579	116.491	48.8548	0.00321972	0.0153	45.8143	17.5886	<0.0001	<0.0001
GLUTAMIC ACID	84.9225	84.1117	0.944002	0.9552	128.085	102.519	0.0262372	0.0626	136.165	92.4972	0.0225072	0.0479	102.092	59.6067	0.000629583	0.0016
GLUTAMINE	70.2736	72.0516	0.735954	0.8125	74.4358	57.2	<0.0001	<0.0001	160.427	118.385	0.000519271	0.0048	162.927	83.0494	0.000158327	0.0008
GLUTATHIONE	98.7244	62.4588	0.164424	0.2654	190.467	128.057	0.00639164	0.025	134.251	77.9008	0.0214099	0.0472	94.2611	16.3812	<0.0001	<0.0001
GLYCEROPHOSPHOCHOLINE	20.5517	37.9804	0.000368321	0.0028	20.353	19.9378	0.802051	0.8789	15.3497	28.016	0.00480514	0.0179	19.5709	9.20002	0.000199175	0.0008
GLYCINE	51.9142	64.6594	0.088853	0.1643	52.0981	42.8678	0.215227	0.3365	84.1144	67.2752	0.12231	0.1878	95.5858	74.3665	0.0521435	0.0625
GUANIDINOACETATE	46.2386	37.0102	0.165522	0.2654	69.5163	58.6978	0.0970164	0.1896	114.977	116.64	0.896661	0.9291	158.989	131.434	0.191722	0.2119
GUANINE	147.184	179.201	0.457128	0.574	378.109	415.617	0.865773	0.908	580.739	449.37	0.38342	0.4517	560.09	665.196	0.478283	0.4841
GUANOSINE	17.1846	19.0315	0.492063	0.601	15.8153	12.1204	0.368698	0.4878	20.2234	49.7039	0.268841	0.3503	447.566	218.355	0.00896208	0.0143
GUANOSINE DIPHOSPHATE	145.848	77.6631	0.00163176	0.0065	78.0475	103.838	0.00213873	0.0164	174.931	195.175	0.268797	0.3503	141.669	41.973	<0.0001	<0.0001
GUANOSINE MONOPHOSPHATE	69.9004	65.613	0.338569	0.4595	109.277	82.6275	0.0412015	0.0932	158.47	126.007	0.00462342	0.0179	127.584	60.5217	9.21993e-05	0.0006
HISTIDINE	43.192	47.3459	0.22191	0.3451	62.0427	63.3753	0.817613	0.8789	173.297	116.421	0.000496114	0.0048	173.141	111.185	0.000240776	0.0008
HOMOSERINE	69.6238	79.6032	0.23866	0.3623	88.7637	62.9498	0.0109857	0.0378	133.766	99.6914	0.277835	0.3517	188.627	76.9751	0.000426662	0.0012
ISOCITRATE	216.825	215.008	0.896177	0.929	142.875	116.538	0.324511	0.4472	35.708	44.9907	0.531214	0.6069	24.4314	11.1237	0.000399934	0.0012
ISOLEUCINE	324.887	340.148	0.358885	0.4693	377.11	312.413	0.241861	0.3658	354.034	392.274	0.164315	0.2395	367.007	234.111	0.0566444	0.067
LACTATE	32.6277	75.2706	0.00261864	0.0096	33.2298	61.8833	0.000808493	0.0086	170.002	160.893	0.365793	0.4431	152.792	197.317	0.00657577	0.0118
LEUCINE	1096.88	1194.46	0.298187	0.4155	1001.74	828.112	0.297694	0.4267	1100.61	984.517	0.496923	0.5775	1128.27	720.462	0.0109159	0.0166
LYSINE	434.823	675.8	0.0772608	0.146	329.868	335.724	0.906403	0.928	378.413	596.847	0.0906741	0.1472	910.43	676.542	0.15704	0.1807
MALATE	64.9513	88.4673	0.00542565	0.0153	122.668	87.9392	0.0137698	0.0409	142.054	116.425	0.0208402	0.0472	113.855	63.6407	0.000214005	0.0008
METHIONINE	95.9178	97.0404	0.914857	0.9369	129.956	81.544	0.00466306	0.0211	127.843	94.3845	0.0315131	0.0589	116.773	56.5413	0.000297619	0.001
NICOTINAMIDE	75.3816	103.284	0.0060749	0.0162	110.115	112.115	0.775175	0.8772	138.009	75.169	0.0174016	0.044	137.854	52.0087	0.000169628	0.0008
NICOTINAMIDE ADENINE DINUCLEOTIDE (+)	147.23	62.6898	0.00048486	0.003	61.8877	13.5929	<0.0001	<0.0001	64.0146	73.6496	0.14276	0.2155	37.1817	22.7899	0.0140662	0.0201
NICOTINAMIDE ADENINE DINUCLEOTIDE PHOSPHATE (+)	26.8242	45.1907	0.000317671	0.0028	48.7769	62.272	0.111421	0.2083	72.8441	106.633	0.0312751	0.0589	29.4085	57.2968	0.0210917	0.0277
NICOTINATE	157.175	149.077	0.607207	0.6791	187.83	35.3716	<0.0001	<0.0001	177.347	30.7236	<0.0001	<0.0001	142.353	24.8727	<0.0001	<0.0001
ORINITHINE	20.013	35.4295	0.0162035	0.0362	102	91.3625	0.377816	0.4908	109.657	201.117	0.00103724	0.0066	138.49	101.93	0.017796	0.0245
OXALOACETATE	148.727	194.046	0.00730376	0.0188	120.364	94.3636	0.00198492	0.0164	294.727	289.273	0.815922	0.8685	260.909	148.182	0.000600078	0.0016
PALMITIC ACID	41.8266	98.4367	0.0159783	0.0362	34.6069	156.309	0.00630874	0.025	21.5885	196.794	0.000187243	0.0043	55.198	195.241	9.41021e-05	0.0006
PHENYLALANINE	121.118	95.8363	0.00883713	0.0214	169.172	108.518	0.0220209	0.0579	115.317	74.2806	0.026403	0.0528	78.6476	37.11	0.000366625	0.0012
PHOSPHOCHOLINE	51.3057	53.5694	0.825537	0.8663	79.7468	99.8372	0.167674	0.2884	108.307	113.743	0.775573	0.8443	173.274	115.217	0.00424283	0.0084
PHOSPHOENOLPYRUVATE	9.90211	15.6589	0.00276758	0.0099	52.5557	33.0737	0.0237563	0.0585	245.186	212.723	0.536301	0.6069	201.21	30.9955	0.00737031	0.0127
PROLINE	430.011	352.546	0.128426	0.2274	343.732	272.344	0.172804	0.2914	292.237	305.177	0.713038	0.7861	277.718	204.512	0.16168	0.1836
PYRUVATE	101.142	138.321	0.0145816	0.0345	120.513	81.2961	0.00487442	0.0211	113.242	100.966	0.0688624	0.1162	147.998	106.252	0.00538543	0.0103
RIBOFLAVIN	142.335	67.7232	8.58516e-05	0.0014	119.116	134.817	0.121857	0.2184	105.098	103.982	0.871384	0.9139	35.2843	114.144	<0.0001	<0.0001
RIBOSE-5-PHOSPHATE	53.0178	100.622	0.00138113	0.0063	72.8202	139.539	0.0125576	0.0387	174.879	94.8389	0.0155451	0.0404	128.106	36.1761	<0.0001	<0.0001
S-ADENOSYL-HOMOCYSTEINE	78.9355	80.726	0.763328	0.8254	121.549	99.1426	0.205962	0.3303	156.746	114.336	0.0618087	0.1063	52.5384	96.022	0.0114212	0.0171
S-ADENOSYL-METHIONINE	85.8966	182.608	0.0412916	0.0836	110.351	96.7168	0.433328	0.548	98.8399	64.5597	0.0139851	0.0379	126.967	31.5602	0.00337527	0.0073
SARCOSINE	49.4769	45.1455	0.346029	0.4595	87.8583	75.7809	0.246728	0.3658	139.387	109.897	0.0233817	0.0479	166.919	125.535	0.0201571	0.0269
SERINE	324.674	418.535	0.0569809	0.1127	377.983	299.917	0.269618	0.393	515.749	429.256	0.218471	0.3031	367.673	446.696	0.239263	0.2528
STEARIC ACID	42.905	142.276	0.000340329	0.0028	46.8565	140.186	0.000374721	0.0049	58.4932	133.365	0.00103085	0.0066	79.3785	156.539	0.00621484	0.0113
SUCCINATE	524.748	388.473	0.531872	0.6193	152.651	100.823	0.207367	0.3303	200.355	199.875	0.985524	0.9855	314.479	201.332	0.240754	0.2528
THREONINE	381.972	425.049	0.223262	0.3451	415	310.629	0.0576821	0.1241	640.176	502.14	0.153916	0.2282	768.373	662.743	0.0611743	0.0714
TRYPTOPHAN	91.4971	79.9167	0.152631	0.2594	142.999	95.9856	0.0215862	0.0579	113.743	147.947	0.248369	0.3391	80.6714	47.2407	0.027405	0.0349
TYROSINE	86.1051	91.0504	0.510308	0.6109	121.213	96.548	0.138977	0.244	125.438	141.242	0.213475	0.301	91.1334	47.2699	0.0108141	0.0166
URATE	194.202	155.443	0.165522	0.2654	291.968	246.531	0.0970164	0.1896	432.903	374.388	0.257056	0.3455	292.756	403.524	0.173849	0.1947
VALINE	54.9357	53.4135	0.767095	0.8254	151.102	119.308	0.0442934	0.0977	125.603	150.681	0.105371	0.1648	84.3851	60.571	0.00738272	0.0127
XANTHINE	19.6913	39.3753	0.0592472	0.1144	105.176	87.8547	0.531887	0.6535	101.951	140.636	0.278089	0.3517	131.143	174.173	0.0140895	0.0201
XYULOSE-5-PHOSPHATE	84.5335	99.1798	0.254902	0.3762	122.584	105.816	0.326805	0.4472	96.7368	110.436	0.0779429	0.1288	105.531	100.907	0.837842	0.8378
MEAN E+ : n=4
MEAN E- : n=4
P-VALUE : from Student' t-test
Q-VALUE : corrected for false discovery rate, Y. Benjamini, A. M. Krieger, D. Yekutieli, Adaptive linear step-up procedures that control the false discovery rate. Biometrika 93, 491-507 (2006).

## Sheet: SUPPLEMENTARY TABLE 2_RSD
SUPPLEMENTARY TABLE 2
										VITAMIN E GROUP AND HOURS POST-FERTILIZATION
METABOLITE	FORMULA	MW	ION MODE	FOUND MASS	MASS ERROR (ppm)	RT (MIN)	COLUMN	DATABASE	CATEGORY/PATHWAY	E+ 24 1	E+ 24 2	E+ 24 3	E+ 24 4	E- 24 1	E- 24 2	E- 24 3	E- 24 4	E+ 48 1	E+ 48 2	E+ 48 3	E+ 48 4	E- 48 1	E- 48 2	E- 48 3	E- 48 4	E+ 72 1	E+ 72 2	E+ 72 3	E+ 72 4	E- 72 1	E- 72 2	E- 72 3	E- 72 4	E+ 120 1	E+ 120 2	E+ 120 3	E+ 120 4	E- 120 1	E- 120 2	E- 120 3	E- 120 4	RSD (%)
2-PHOSPHOGLYCERATE	C3H7O7P	186.057			ND				GLYCOLYSIS
3-OXOBUTANOIC ACID	C4H6O3	102.088			ND				KETONE BODY
3-PHOSPHOGLYCERATE	C3H7O7P	185.993	NEG	184.986	1.82	4.51	PHENYL-3 (C18)	IROA LIBRARY	PENTOSE PHOSPHATE PATHWAY	2.98518	4.87943	2.90088	4.18025	7.14063	8.58859	11.5044	9.16877	21.4864	26.9361	37.7164	28.5427	27.0451	19.7756	22.3839	21.4864	80.3371	80.0743	106.569	76.8808	46.2951	52.563	25.0517	59.3168	80.3817	86.2331	80.2181	67.9451	16.9441	26.4104	24.8137	19.4235	3.84047
5-METHYL-TETRAHYDROFOLATE	C20H25N7O6	459.464			ND				B VITAMIN; METHYLATION CYCLE
6-PHOSPHOGLUCONATE	C6H13O10P	276.025	NEG	275.017	-0.71	4.41	PHENYL-3 (C18)	IROA LIBRARY	PENTOSE PHOSPHATE PATHWAY	39.0982	24.8199	55.7033	39.3567	156.627	197.476	218.618	176.495	166.388	149.071	106.494	190.91	211.232	218.189	287.687	248.853	40.2738	42.2592	56.5277	47.6495	21.132	15.2393	30.659	11.2733	18.0734	17.3173	22.9223	18.6783	5.12203	6.73669	6.45376	5.87814	3.20669
6-PHOSPHOGLUCONOLACTONE	C6H11O9P	258.119			ND				PENTOSE PHOSPHATE PATHWAY
ACETOACETYL-COA	C25H40N7O18P3S	851.607			ND				FATTY ACID SYNTHESIS
ACETONE	C3H6O	58.08 14			ND				KETONE BODY
ACETYLCHOLINE	C7H16NO2	146.211	NEG	145.113	1.7	4.14	PHENYL-3 (C18)	METLIN	CHOLINE DERIVATIVE	535.922	652.427	633.981	802.913	729.126	635.922	597.087	602.913	440.777	562.136	925.243	498.058	403.883	715.534	374.757	646.602	522.33	768.932	489.32	565.049	433.981	577.67	738.835	569.903	556.311	535.922	1032.04	528.155	466.99	375.728	522.33	777.67	3.55
ACETYL-COA	C23H38N7O17P3S	809.571			ND				FATTY ACID SYNTHESIS; TCA
ACONITATE	C6H6O6	174.12	POS	175.122	0.8	5.68	PHENYL-3 (C18)	IROA LIBRARY	TCA CYCLE	242.266	216.956	223.534	233.101	163.466	180.417	143.741	151.458	158.147	91.6816	139.175	124.897	155.278	131.424	88.9664	119.219	72.9496	70.5427	61.6178	70.9282	33.6868	31.7083	30.886	32.8217	36.5219	45.1385	41.5154	45.8065	17.8841	12.2568	16.2481	15.7599	2.67428
ADENINE	C5H5N5	135.134	POS	136.136	1.3	7.84	PHENYL-3 (C18)	IROA LIBRARY	PURINE	178.291	152.768	236.55	168.312	184.117	130.065	240.963	340.861	175.701	864.405	266.742	583.699	1012.55	107.132	732.721	225.684	585.363	468.337	1082.69	767.307	876.704	500.102	351.403	518.643	963.306	399.767	745.991	691.385	1059.71	484.52	992.667	789.084	2.76
ADENOSINE	C10H13N5O4	267.097	POS	268.104	1.1	8.74	HILIC	IROA LIBRARY	NUCLEOSIDE	60.2541	89.4071	63.8181	71.9676	232.82	295.98	275.111	272.07	96.0835	66.0039	78.1926	88.3616	158.282	185.851	102.237	170.736	60.5868	65.9802	62.6776	60.2304	40.7951	34.0712	49.6099	48.5882	63.9606	51.772	48.7783	57.1892	34.1424	29.842	44.858	39.7259	4.8489
ADENOSINE DIPHOSPHATE	C10H15N5O10P2	427.029	NEG	426.022	-0.3	15.55	HILIC	IROA LIBRARY	NUCLEOTIDE	156.388	142.988	187.693	164.589	55.7207	78.7895	39.9387	75.9059	165.505	107.833	119.764	135.581	64.9586	99.0956	118.711	98.5603	130.453	118.711	114.67	129.019	138.171	106.9	106.185	102.739	85.5237	73.6439	78.4269	70.1387	52.0381	31.0807	31.3915	38.8854	3.43571
ADENOSINE MONOPHOSPHATE	C10H14N5O7P	347.063	NEG	346.056	-0.6	12.79	HILIC	IROA LIBRARY	NUCLEOTIDE	148.136	163.853	128.761	157.527	149.602	174.551	174.551	135.524	166.065	165.59	171.41	172.934	128.992	147.189	157.943	137.306	67.712	103.329	50.9271	77.6013	41.7338	49.1633	103.208	71.4017	34.9001	29.0957	17.5784	29.3553	16.8086	17.0652	30.0041	21.1825	4.97616
ADENOSINE TRIPHOSPHATE	C10H16N5O13P3	506.996	NEG	505.989	0.9	17.06	HILIC	METLIN	NUCLEOTIDE	180.776	182.352	180.973	143.755	122.093	91.1758	100.234	123.471	153.798	115.594	122.29	136.862	43.1264	90.782	68.3326	64.1972	111.262	122.093	109.293	126.425	70.105	97.8713	81.5266	84.4804	104.961	127.607	122.684	111.262	30.5232	14.1785	13.3908	31.3109	1.31046
ALANINE	C3H7NO2	89.0477	POS	90.0549	0.2	5.33	PHENYL-3 (C18)	IROA LIBRARY	AMINO ACID	48.1329	46.4686	52.5122	50.7939	54.7068	36.2273	45.6193	44.0286	76.942	70.8886	100.203	103.399	68.0852	73.0635	85.7644	76.2105	145.582	140.059	133.141	138.768	120.921	121.574	107.361	89.7313	153.364	180.032	164.184	170.095	105.663	148.606	110.135	137.737	4.84339
ALPHA-KETOGLUTARATE	C5H6O5	146.022	NEG	145.014	-0.93	5.58	HILIC	IROA LIBRARY	TCA CYCLE	165.777	108.523	135.068	121.015	255.823	257.385	252.18	225.634	84.3201	113.988	105.66	96.0312	95.5107	103.318	109.304	117.892	166.038	183.995	137.931	181.132	106.701	98.3735	121.275	85.3611	270.917	262.069	321.926	294.6	208.718	204.294	226.415	235.003	2.67428
ALPHA-TOCOPHEROL	C29H50O2	430.381	POS	431.388	-0.4	26.55	PHENYL-3 (C18)	IROA LIBRARY	ANTIOXIDANT	145.016	109.993	110.846	105.783	7.03575	3.02277	3.59412	4.41062	169.022	244.53	152.76	163.073	2.69463	3.02277	4.80825	4.32569	216.796	274.46	315.432	249.929	5.64212	5.82935	4.91634	4.84106	213.553	219.79	324.951	285.655	5.68458	6.63619	12.2654	9.68212	3.40276
ARACHIDONIC ACID	C20H32O2	304.24	NEG	303.233	-0.3	3.62	HILIC	IROA LIBRARY	FATTY ACID	31.6868	28.8359	23.223	26.3912	28.0033	32.8512	50.9946	45.529	38.7744	33.8182	45.9656	38.7954	31.1646	45.0691	46.0011	42.8928	50.6592	170.802	218.773	189.76	64.8088	59.1284	27.8234	50.5451	225.922	304.672	339.37	365.661	180.988	144.164	96.771	120.156	5.17148
ARGININE	C6H14N4O2	174.112	POS	175.119	0.4	4.38	PHENYL-3 (C18)	IROA LIBRARY	AMINO ACID	134.326	113.178	112.182	110.68	132.68	131.688	145.483	155.765	85.3883	81.3436	90.9773	83.8907	55.6406	94.6635	81.9075	91.7006	119.074	119.37	146.937	129.935	79.8702	57.4189	59.0195	75.2211	124.818	112.904	108.507	108.124	77.588	66.6471	73.9887	79.0822	4.65526
ASCORBIC ACID	C6H8O6	176.032	NEG	175.025	-0.11	5.38	PHENYL-3 (C18)	IROA LIBRARY	ANTIOXIDANT	24.3533	29.8779	31.386	26.3466	56.9562	51.8272	44.4361	43.2342	27.2724	22.6212	20.6428	16.2007	2.77726	4.12109	4.76315	2.71753	17.4475	12.2364	10.1833	14.3342	9.98171	5.41267	N/A	6.98794	8.86931	8.9589	12.0497	7.47322	7.21192	5.23349	2.89671	6.90582	4.54291
ASPARAGINE	C4H8N2O3	132.053	POS	133.061	-0.6	4.55	PHENYL-3 (C18)	IROA LIBRARY	AMINO ACID	156.884	137.478	138.135	152.443	144.447	109.32	150.515	126.955	89.3867	118.83	117.402	109.834	57.0019	84.1463	62.0281	68.2395	114.232	113.932	125.898	113.504	45.7928	59.6149	72.5517	99.1393	108.978	93.4562	101.238	104.137	82.7469	41.9232	41.5377	58.2727	2.42494
ASPARTIC ACID	C4H7NO4	133.038	POS	134.045	-0.4	4.56	PHENYL-3 (C18)	IROA LIBRARY	AMINO ACID	74.3121	57.2698	67.9227	61.8622	63.1894	57.998	78.881	85.0238	62.6256	123.818	99.0593	111.31	46.6403	74.688	64.1055	87.9483	145.054	150.868	165.338	143.174	125.063	139.604	88.2772	107.269	146.228	149.752	127.941	131.171	117.957	83.5908	65.2683	96.7925	1.2031
BETA-HYDROXYBUTYRIC ACID	C4H8O3	104.105			ND				KETONE BODY
BETAINE	C5H11NO2	117.079	POS	118.086	-0.2	5.69	PHENYL-3 (C18)	METLIN	CHOLINE DERIVATIVE; METHYL DONOR	52.3278	53.4319	51.1003	58.7348	63.369	59.7186	60.5044	58.5444	121.958	142.666	93.9449	127.451	95.3368	128.617	132.277	126.531	143.218	124.795	111.315	144.94	166.197	183.705	136.732	142.31	80.5797	93.2672	97.8451	98.8061	64.8935	61.6771	57.4723	68.78	5.03917
BETAINE ALDEHYDE	C5H12NO	102.157			ND				CHOLINE DERIVATIVE
CDP-CHOLINE	C14H26N4O11P2	488.107	POS	489.114	0.9	5.36	PHENYL-3 (C18)	METLIN	PHOSPHOLIPID METABOLISM	108.317	100.386	140.481	129.392	152.745	202.534	174.555	183	61.9056	63.8884	89.5906	71.3053	50.3029	42.1516	25.6288	16.0822	117.863	64.5493	104.498	63.8149	67.5601	56.7652	94.4373	66.6789	161.337	127.336	155.021	121.755	81.9883	81.4742	68.3679	94.2904	3.62688
CHOLINE	C5H13NO	103.1	POS	104.107	-0.8	5.58	PHENYL-3 (C18)	METLIN	VITAMIN*	97.0684	116.794	109.879	108.336	69.8096	42.0253	68.2769	52.3	138.898	137.266	142.567	130.736	80.0385	93.4464	92.2488	92.8366	122.022	120.667	121.577	122.714	85.4149	65.4002	82.2048	83.8803	117.122	125.9	123.252	116.924	61.4852	59.7675	57.9803	61.1629	1.59087
CITRATE	C6H8O7	192.027	NEG	191.02	-1	5.71	PHENYL-3 (C18)	IROA LIBRARY	TCA CYCLE	175.554	183.086	193.635	188.001	203.011	183.801	179.732	174.564	166.609	114.831	166.807	136.726	93.6981	163.441	110.62	133.977	77.9277	63.3236	69.3176	69.0424	46.4587	50.773	62.0894	52.345	22.8457	24.4935	20.735	24.2594	11.9442	10.5983	13.2528	12.5014	4.41502
CITRULLINE	C6H13N3O3	175.096	POS	176.103	-0.4	4.83	PHENYL-3 (C18)	IROA LIBRARY	AMINO ACID	37.1623	32.4002	29.9459	27.803	99.0139	67.6027	74.9106	89.8378	103.959	111.487	167.074	110.919	112.806	122.971	125.443	124.033	107.567	92.7317	69.9471	91.9624	144.62	121.176	157.55	137.367	108.41	99.0505	88.7205	87.7681	105.681	122.989	105.516	121.579	4.12792
COBALAMIN	C62H88CoN13O14P	1329.37			ND				B VITAMIN (B12)
COENZYME-A	C21H36N7O16P3S	767.115	NEG	766.108	1.45	12.98	HILIC	IROA LIBRARY	FATTY ACID SYNTHESIS; TCA	N/A	N/A	N/A	N/A	N/A	N/A	N/A	N/A	89.1429	70.2857	79.4286	89.7143	160.571	167.429	174.286	191.429	94.2857	105.714	124.571	122.286	165.714	163.429	132	162.286	N/A	N/A	N/A	N/A	N/A	N/A	N/A	N/A	3.60476
CREATINE	C4H9N3O2	131.069	NEG	130.062	-0.4	14.07	HILIC	IROA LIBRARY	NITROGENOUS ACID; ENERGY METABOLISM	34.4259	27.7019	28.2596	26.0286	47.4712	44.3726	29.592	24.6032	92.9283	86.0493	102.379	79.945	52.3671	62.8714	69.7194	55.4347	152.36	158.743	169.093	158.681	120.165	123.233	109.506	118.833	201.195	221.336	162.648	181.859	113.565	118.554	97.2974	128.78	3.59401
CREATININE	C4H7N3O	113.059	POS	114.066	0.87	5.37	PHENYL-3 (C18)	IROA LIBRARY	NITROGENOUS ACID; ENERGY METABOLISM	223.56	107.507	597.587	243.968	245.845	262.466	131.635	228.15	71.0456	61.6622	85.5228	77.0241	67.6139	106.461	59.2493	86.1126	114.745	122.788	92.4933	117.694	110.724	85.5228	144.772	105.63	150.402	281.501	153.887	228.686	175.067	69.9732	151.206	186.059	1.46
CYSTATHIONINE	C7H14N2O4S	222.067	NEG	221.06	-0.1	16.03	HILIC	METLIN	AMINO ACID	170.199	162.429	162.993	153.357	97.4051	114.811	125.793	130.698	66.456	76.8303	76.3962	57.3405	45.3602	62.506	55.1702	45.5773	85.1644	84.5133	82.1693	72.1857	115.289	128.311	146.889	109.516	74.9638	57.2971	73.1841	65.1538	93.7155	102.961	88.5935	108.04	2.37407
CYSTEINE	C3H7NO2S	121.02	POS	122.027	0.6	4.83	PHENYL-3 (C18)	IROA LIBRARY	AMINO ACID	179.629	118.306	75.8838	162.408	212.111	174.869	175.149	123.346	71.1236	218.271	78.8239	141.967	143.927	82.4641	139.867	130.487	39.062	84.2842	121.246	28.8414	35.9818	139.727	43.2622	85.2643	56.1428	66.7833	59.083	57.5429	40.462	49.7025	30.5215	33.4617	3.84047
DEHYDROASCORBIC ACID	C6H6O6	174.016	NEG	173.009	-0.8	18.01	HILIC	METLIN	RED. ANTIOXIDANT	155.662	235.519	169.382	167.724	222.817	225.541	201.203	216.154	102.817	99.338	78.2001	93.8894	46.2144	120.23	92.0185	99.0097	45.8205	76.6739	43.1126	52.2702	91.9857	78.0032	102.029	72.5054	33.0853	29.1794	30.9846	21.7122	59.3763	41.094	50.0711	46.3785	2.00377
DIHYDROFLAVIN ADENINE DINUCLEOTIDE	C27H35N9O15P2	787.573			ND				REDOX COFACTOR
DIHYDRONICOTINAMIDE ADENINE DINUCLEOTIDE PHOSPHATE	C21H30N7O17P3	745.091	NEG	744.084	1.58	16.78	HILIC	IROA LIBRARY	REDOX COFACTOR	60.5442	61.7347	64.2857	65.3061	72.2789	82.1429	87.2449	78.0612	88.1633	100.34	99.1497	93.2653	29.0816	24.6599	26.3605	32.1429	44.5238	48.2993	46.7687	40.1361	26.3605	32.9932	24.0136	27.2109	N/A	N/A	N/A	N/A	N/A	N/A	N/A	N/A	3.0016
DIHYDROXYACETONE PHOSPHATE	C3H7O6P	170.058			ND				GLYCOLYSIS
DIMETHYLGLYCINE	C4H9NO2	103.063	POS	104.07	2.29	5.32	PHENYL-3 (C18)	METLIN	CHOLINE DERIVATIVE	59.085	54.0194	60.0982	57.5856	75.4975	30.7583	56.2483	43.7667	105.891	160.599	133.083	143.944	93.3284	123.074	112.861	105.445	115.293	132.516	163.598	157.763	139	134.988	84.413	101.231	156.263	149.901	82.7515	116.346	94.4226	61.0302	32.2171	62.9754	4.94552
DOCOSAHEXAENOIC ACID	C22H32O2	328.24	NEG	327.233	-0.3	3.56	HILIC	IROA LIBRARY	FATTY ACID	15.656	13.6628	12.2014	11.7676	27.0729	23.6968	27.4043	23.9803	17.9629	22.6861	20.9528	23.2918	15.1294	14.7112	15.722	13.2102	180.968	164.243	218.46	197.33	43.1751	41.3623	42.4304	35.8678	362.473	380.219	390.011	412.446	113.77	149.136	143.229	155.771	3.93989
D-PANTOTHENIC ACID	C9H17NO5	219.237	POS	220.116	0.8	10.61	PHENYL-3 (C18)	METLIN	VITAMIN	198.704	205.574	192.737	191.797	106.929	84.7434	100.476	98.2547	107.328	103.633	114.361	110.846	105.008	99.5476	115.348	94.082	88.7102	89.5154	78.9606	89.3493	101.677	95.4624	91.8477	102.247	31.6453	27.4505	30.0335	22.3407	82.0965	85.2531	76.9436	76.0991	3.53658
EICOSAPENTAENOIC ACID	C20H30O2	302.225	NEG	301.217	-0.2	3.63	HILIC	IROA LIBRARY	FATTY ACID	33.9469	36.2013	42.1885	34.0348	69.2553	79.9707	82.4593	81.2589	44.1647	32.0146	112.41	48.1317	60.516	107.857	52.9332	68.699	80.7027	122.496	103.554	115.601	54.6606	65.054	44.1061	51.6743	209.61	230.031	208.629	277.226	138.145	155.799	214.617	142.053	1.72425
ETHANOLAMINE	C2H8NO4P	141.019	POS	142.026	-1.5	4.46	PHENYL-3 (C18)	IROA LIBRARY	PHOSPHOLIPID METABOLISM	45.0128	42.0513	48.14	49.4451	68.5045	55.0255	59.7568	54.0291	42.6205	54.9243	36.3421	52.6648	58.9719	63.169	76.8469	70.5398	78.2152	80.3173	111.7	80.1873	73.3627	70.5455	39.5158	37.3828	402.173	416.029	302.541	320.985	97.1251	90.2488	61.2429	87.3856	4.6624
FLAVIN ADENINE DINUCLEOTIDE (+)	C27H33N9O15P2	785.157	NEG	784.154	1.2	10.47	HILIC	IROA LIBRARY	REDOX COFACTOR	114.057	116.989	103.005	118.055	81.8121	86.7456	92.2052	81.5456	113.791	108.461	118.321	104.477	60.7595	78.0813	80.2132	88.2079	116.342	122.052	110.06	104.73	80.3398	76.2159	77.2818	75.6829	120.72	127.382	117.535	122.612	73.944	56.7622	74.0839	60.7595	5.52019
FRUCTOSE-1-6-BISPHOSPHATE	C6H14O12P2	339.996	NEG	338.989	1.21	4.11	PHENYL-3 (C18)	IROA LIBRARY	GLYCOLYSIS	32.0178	32.124	28.5664	27.2921	72.6904	78.4249	72.2125	69.3984	251.735	221.576	166.832	211.593	146.443	217.806	161.045	146.443	197.682	230.868	174.319	192.531	24.4248	33.239	30.7965	45.6107	120.425	111.611	114.637	114.372	22.6726	20.8142	20.7611	15.239	4.39224
FRUCTOSE-6-PHOSPHATE	C6H13O9P	260.03	NEG	259.023	2.2	4.42	PHENYL-3 (C18)	IROA LIBRARY	GLYCOLYSIS	170.679	156.365	188.448	189.651	186.841	179.332	178.736	119.622	213.11	210.155	200.644	187.871	135.322	102.815	151.985	121.307	51.9515	60.4417	58.3047	58.8437	25.9132	28.5892	25.2201	27.4822	43.7488	36.202	37.9443	37.6748	15.3727	12.4657	13.977	12.9855	4.10683
FUMARATE	C4H4O4	116.011	NEG	115.004	0.79	5.41	HILIC	IROA LIBRARY	TCA CYCLE	7.53932	6.37477	6.814	6.02958	9.56082	9.44799	8.24718	9.68305	12.5897	12.9174	13.487	10.6663	8.77237	7.9275	8.10883	9.01011	15.2519	12.8785	15.0383	12.9416	9.72469	11.9933	9.88587	12.05	12.673	12.4406	10.3909	10.8879	8.01615	6.4097	5.73676	6.75758	5.28798
GLUCOSE	C6H12O6	180.063	NEG	179.056	-0.1	9.92	HILIC	IROA LIBRARY	GLYCOLYSIS; PENTOSE PHOSPHATE	131.263	131.549	131.299	124.583	338.816	309.813	292.381	292.308	1025.52	1091.08	1202.11	916.046	1049.77	976.766	1091.78	748.353	1156.42	1267.9	1292.87	1054.84	1016.13	971.122	957.335	866.22	876.114	738.887	742.888	941.87	294.026	210.019	253.201	316.743	4.44135
GLUCOSE-6-PHOSPHATE	C6H13O9P	260.03	NEG	259.022	1.6	4.41	PHENYL-3 (C18)	IROA LIBRARY	GLYCOLYSIS	219.317	183.683	139.017	219.962	269.146	349.351	302.114	318.731	49.1227	54.6254	65.0099	72.424	38.0199	51.1558	21.9622	31.3606	100.51	105.465	141.074	118.917	53.9558	38.032	76.5145	26.917	45.1052	43.2182	48.3192	46.6148	19.1134	16.8125	16.1064	18.3221	5.2663
GLUTAMIC ACID	C5H9NO4	147.053	NEG	146.048	0.4	4.65	PHENYL-3 (C18)	IROA LIBRARY	AMINO ACID	101.654	80.5227	74.2578	83.256	93.8796	61.4987	103.655	77.4135	115.484	141.058	138.053	117.744	87.6111	113.847	103.712	104.908	102.404	147.205	152.201	142.852	98.46	98.1772	72.9475	100.404	103.001	109.195	98.4595	97.7131	68.0053	54.5356	49.112	66.7738	4.03582
GLUTAMINE	C5H10N2O3	146.069	POS	147.076	-0.8	4.67	PHENYL-3 (C18)	IROA LIBRARY	AMINO ACID	82.1078	66.864	63.4105	68.7121	68.5229	68.9078	80.6271	70.1485	73.1691	73.122	74.3396	77.1127	54.1868	59.6205	56.4214	58.5714	157.5	150.077	166.195	167.938	114.598	120.287	115.424	123.232	170.968	171.201	152.507	157.033	83.6809	78.3839	83.9375	86.1953	2.67428
GLUTATHIONE	C10H17N3O6S	307.084	NEG	306.077	-0.21	13.02	HILIC	IROA LIBRARY	ANTIOXIDANT	79.5613	78.0583	151.656	85.6218	72.3373	90.8095	63.5618	23.1266	169.45	212.357	170.856	209.206	112.821	141.087	119.803	138.517	96.7729	157.523	143.317	139.39	82.6158	74.616	80.6764	73.6948	99.6944	88.3977	95.9972	92.9552	18.8601	13.8538	19.0055	13.8054	3.40276
GLYCERALDEHYDE-3-PHOSPHATE	C3H7O6P	170.058			ND				GLYCOLYSIS
GLYCEROPHOSPHOCHOLINE	C8H20NO6P	257.103	POS	258.11	1.4	5.42	PHENYL-3 (C18)	METLIN	PHOSPHOLIPID METABOLISM	24.9489	18.6564	20.1698	18.4317	36.0825	37.8384	39.0611	38.9397	21.524	21.4677	21.5056	16.9147	21.1467	19.9371	16.8669	21.8004	17.836	13.6605	16.9926	12.9097	22.7373	32.8626	30.0663	26.3976	19.5913	18.9914	21.9737	17.7273	6.70033	8.86015	10.495	10.7445	4.97616
GLYCINE	C2H5NO2	75.032	NEG	74.028	0.9	4.57	PHENYL-3 (C18)	IROA LIBRARY	AMINO ACID	53.842	50.436	59.564	43.8147	68.3379	65.5586	74.3869	50.3542	39.673	56.2943	51.9891	60.436	42.6431	56.7847	37.1662	34.8774	105.45	70.0272	74.1144	86.8665	65.5586	74.9319	68.9918	59.6185	104.905	91.1172	95.9128	90.4087	79.1826	64.8501	92.4523	60.9809	4.23
GSSG	C20H32N6O12S2	612.626			ND				RED. ANTIOXIDANT
GUANIDINOACETATE	C3H7N3O2	117.054	POS	118.061	-0.4	4.82	PHENYL-3 (C18)	IROA LIBRARY	NITROGENOUS ACID; ENERGY METABOLISM	47.37	39.016	59.3785	39.1898	37.2202	28.241	40.2325	42.347	61.0874	65.7218	73.6003	77.6554	47.7055	58.8281	66.8515	61.406	125.564	110.56	114.209	109.575	88.4015	109.691	140.784	127.684	168.693	163.479	132.66	171.126	123.739	105.723	177.316	118.96	1.74
GUANINE	C5H5N5O	151.129	POS	152.13	1.1	7.76	PHENYL-3 (C18)	IROA LIBRARY	PURINE	142.633	122.214	189.24	134.65	147.293	104.052	192.77	272.689	140.561	691.524	213.394	466.959	810.039	85.7053	586.177	180.547	468.291	374.669	866.153	613.845	701.363	400.081	281.122	414.914	770.645	319.814	596.793	553.108	847.769	387.616	794.133	631.267	2.05
GUANOSINE	C10H13N5O5	283.092	NEG	282.098	1.2	5.03	HILIC	IROA LIBRARY	NUCLEOTIDE	17.6031	20.5006	12.477	18.1575	17.459	24.603	16.4759	17.5883	9.89736	13.5525	25.0502	14.761	17.13	9.25799	9.67561	12.4179	19.1036	21.5244	19.8797	20.386	17.3814	19.4843	110.796	51.1536	462.441	559.707	348.485	419.633	311.316	160.723	139.675	261.703	4.65526
GUANOSINE DIPHOSPHATE	C10H15N5O11P2	443.024	NEG	442.017	0.5	18.42	HILIC	IROA LIBRARY	NUCLEOTIDE	125.147	149.863	168.655	139.726	85.7646	68.9435	58.6625	97.282	76.4763	67.9507	83.1052	84.6578	100.841	96.7931	107.548	110.172	194.075	188.698	156.433	160.516	224.384	210.911	168.928	176.476	150.567	152.522	123.903	139.683	48.6117	31.2867	35.1975	52.7962	4.56549
GUANOSINE MONOPHOSPHATE	C10H14N5O8P	363.058	NEG	362.051	-0.7	16.27	HILIC	IROA LIBRARY	NUCLEOTIDE	74.7166	68.2001	68.0294	68.6554	66.4169	74.4985	64.7095	56.8271	85.843	117.705	124.012	109.547	70.8466	90.083	88.5179	81.0624	161.973	151.975	169.267	150.666	118.852	115.03	140.024	130.121	138.155	133.754	120.323	118.103	59.0277	46.8769	63.9791	72.203	5.17148
GUANOSINE TRIPHOSPHATE	C10H16N5O14P3	523.181			ND				NUCLEOTIDE
HISTIDINE	C6H9N3O2	155.069	POS	156.077	1.1	4.34	PHENYL-3 (C18)	IROA LIBRARY	AMINO ACID	49.3905	41.1578	42.5453	39.6746	49.4712	41.4451	51.4351	47.0324	49.1727	58.5507	72.7161	67.7315	61.502	67.0011	62.1441	62.8538	159.262	174.178	188.118	171.63	125.175	117.119	108.638	114.751	178.541	176.065	165.328	172.629	102.209	124.851	103.287	114.395	3.54291
HOMOCYSTEINE	C4H9NO2S	135.035			ND				AMINO ACID
HOMOSERINE	C4H9NO3	119.058	NEG	118.053	-0.8	4.64	PHENYL-3 (C18)	IROA LIBRARY	AMINO ACID	82.2072	77.7759	58.5818	59.9304	82.8574	70.3583	90.6964	74.5006	83.0862	86.6023	97.1747	88.1918	58.0038	78.0408	52.248	63.5067	200.141	91.732	97.5962	145.593	106.796	121.763	75.6325	94.5737	221.659	180.899	164.691	187.257	104.05	60.5084	66.6496	76.6922	2.42494
HYPOXANTHINE	C5H4N4O	136.114			ND				PURINE
INOSINE	C10H12N4O5	268.229			ND				PURINE
ISOCITRATE	C6H8O7	192.027	POS	193.035	-0.38	5.68	PHENYL-3 (C18)	IROA LIBRARY	TCA CYCLE	196.765	221.104	241.76	207.672	234.802	224.433	193.152	207.643	147.069	114.983	170.681	138.768	68.756	171.067	113.317	113.013	70.6649	23.949	10.8374	37.3809	34.6058	44.3472	50.6156	50.394	26.3916	20.2955	25.0287	26.0098	14.5936	10.1601	9.54431	10.197	4.93989
ISOLEUCINE	C6H13NO2	131.095	POS	132.102	-0.31	10.52	HILIC	IROA LIBRARY	AMINO ACID	346.111	326.713	321.761	304.961	319.055	376.608	335.063	329.866	280.525	397.472	463.945	366.496	279.516	407.461	272.482	290.194	393.038	329.619	337.083	356.396	415.011	431.06	345.619	377.408	433.782	338.229	322.242	373.775	273.406	136.21	343.516	183.309	2.94
LACTATE	C3H6O3	90.0317	NEG	89.0244	1.57	5.99	HILIC	IROA LIBRARY	GLYCOLYSIS	28.5633	36.2795	26.3186	39.3493	64.4153	64.6057	87.1163	84.9451	23.7065	38.4674	34.3655	36.3797	65.4575	57.1099	63.9009	61.0649	165.09	165.157	161.619	188.142	140.151	169.339	164.445	169.636	156.038	157.026	142.108	155.994	183.923	197.506	219.895	187.946	4.65526
LEUCINE	C6H13NO2	131.095	POS	132.102	0.3	6.74	PHENYL-3 (C18)	IROA LIBRARY	AMINO ACID	1213.74	1151.61	877.344	1144.83	1165.15	1126.67	1199.08	1286.95	917.391	990.62	1116.04	982.928	467.701	1129.96	868	846.79	1046.3	1361.81	949.958	1044.35	1213.42	814.562	705.778	1204.31	1307.56	1219.63	904.127	1081.75	694.697	580.51	756.059	850.583	3.60476
LYSINE	C6H14N2O2	146.106	NEG	145.098	1.5	23.72	HILIC	IROA LIBRARY	AMINO ACID	438.669	442.55	415.8	442.273	721.495	908.524	586.279	486.902	350.797	288.427	364.934	315.315	246.847	393.763	424.809	277.477	580.18	301.317	231.324	400.832	420.236	533.888	781.843	651.421	898.545	1011.37	834.789	897.02	767.845	364.103	956.341	617.879	3.75
MALATE	C4H6O5	134.022	NEG	133.014	0.54	5.43	HILIC	IROA LIBRARY	TCA CYCLE	71.4885	63.7502	67.1917	57.3746	98.0077	91.2092	77.4863	87.1662	130.324	126.45	132.004	101.895	85.2922	87.1605	87.0891	92.2148	144.693	142.981	146.06	134.481	127.639	123.016	98.5246	116.522	122.318	121.533	107.797	103.771	72.9565	62.5303	54.6079	64.4682	4.5445
MALONYL-COA	C24H38N7O19P3S	853.579			ND				FATTY ACID SYNTHESIS
METHIONINE	C5H11NO2S	149.051	POS	150.058	-0.31	5.95	PHENYL-3 (C18)	IROA LIBRARY	AMINO ACID	113.064	84.3778	90.3131	95.9165	100.171	74.3216	102.708	110.961	120.391	115.413	150.238	133.781	62.114	75.5847	93.5456	94.9318	129.505	137.752	122.135	121.98	66.2082	105.486	99.9786	105.866	116.387	111.769	131.421	107.514	55.1244	55.0923	51.9668	63.9818	3.6103
NICOTINAMIDE	C6H6N2O	122.125	POS	123.114	1.3	9.78	PHENYL-3 (C18)	IROA LIBRARY	B VITAMIN (B3)	67.8633	76.8956	69.653	87.1146	97.302	99.1871	98.2723	118.373	120.079	103.21	115.775	101.397	100.079	113.21	123.775	111.397	122.386	111.46	177.372	140.819	106.938	64.423	81.5488	47.766	132.32	149.838	120.343	148.917	35.9366	71.1537	45.3532	55.5913	4.61651
NICOTINAMIDE ADENINE DINUCLEOTIDE	C21H29N7O14P2	665.446			ND				REDOX COFACTOR
NICOTINAMIDE ADENINE DINUCLEOTIDE (+)	C21H28N7O14P2	664.109	NEG	663.136	1.5	13.41	HILIC	IROA LIBRARY	REDOX COFACTOR	163.504	141.922	139.246	144.25	62.6764	64.6764	60.5353	62.871	62.352	62.0276	61.0787	62.0925	14.8581	10.9002	12.9116	15.7015	66.6018	71.8897	58.6537	58.9132	67.2344	71.9059	87.1371	68.3212	45.2879	38.4185	33.5523	31.468	27.575	14.8581	26.2774	22.4493	2.91051
NICOTINAMIDE ADENINE DINUCLEOTIDE PHOSPHATE (+)	C21H29N7O17P3	744.075	NEG	743.068	0.32	16.41	HILIC	IROA LIBRARY	REDOX COFACTOR	27.0315	25.8706	23.0514	31.3433	46.1028	42.2886	45.7711	46.6003	34.8259	42.4212	56.8325	61.0282	55.3897	65.5058	66.5008	61.6915	57.3798	85.738	89.8839	58.3748	91.2106	121.725	120.564	93.0348	N/A	34.3284	20.8955	33.0017	56.7164	N/A	57.8773	N/A	1.15512
NICOTINATE	C6H4NO2	122.101	POS	123.039	-0.1	8.93	PHENYL-3 (C18)	IROA LIBRARY	B VITAMIN (B3)	186.234	132.156	168.604	141.704	163.59	133.494	162.584	136.64	181.888	195.661	188.316	185.455	25.3095	39.1633	41.9033	35.1102	168.961	192.284	174.354	173.789	37.3983	29.5608	32.9449	22.9906	134.926	150.503	135.065	148.917	24.2125	23.7239	23.4217	28.1327	2.16712
ORINITHINE	C5H12N2O2	132.09	NEG	131.085	1.1	4.37	PHENYL-3 (C18)	IROA LIBRARY	AMINO ACID	29.0884	17.5165	13.1932	20.2538	36.3723	37.1594	34.9625	33.2238	86.49	108.565	115.872	97.0751	90.6958	66.4594	100.541	107.754	142.082	97.4862	90.5548	108.506	188.558	186.514	230.71	198.685	163.499	134.975	125.059	130.428	116.788	82.7775	107.155	100.999	3.18473
OXALOACETATE	C4H4O5	132.006	NEG	130.999	-0.56	5.48	HILIC	IROA LIBRARY	TCA CYCLE	142.545	151.273	157.818	143.273	197.636	209.455	198.909	170.182	130.182	117.818	120	113.455	89.4545	99.6364	87.2727	101.091	266.182	279.273	325.091	308.364	324.364	244.364	310.545	277.818	285.818	239.273	266.182	252.364	142.545	114.182	172.364	163.636	5.05719
PALMITIC ACID	C16H32O2	256.24	NEG	255.233	0.8	3.61	HILIC	IROA LIBRARY	FATTY ACID	58.2165	42.0472	41.1999	25.8426	98.6044	83.1059	76.1863	135.85	32.5857	30.9264	35.1276	39.7878	120.705	130.096	182.416	192.019	23.1242	17.5815	16.3811	29.2671	182.24	176.591	216.626	211.719	49.3199	68.5959	53.6623	49.214	222.487	185.7	182.205	190.572	4.03808
PHENYLALANINE	C9H11NO2	165.079	POS	166.086	-0.6	9.54	PHENYL-3 (C18)	IROA LIBRARY	AMINO ACID	128.972	122.753	111.966	120.781	99.8411	80.3859	100.888	102.23	178.063	160.296	178.262	160.069	68.5902	141.849	109.985	113.648	102.664	126.613	128.035	103.956	82.0718	65.6757	48.5001	100.875	90.3853	77.4079	74.0976	72.6997	35.1859	34.2745	34.931	44.0487	4.39231
PHOSPHOCHOLINE	C5H15NO4P	183.066	POS	184.073	-0.7	5.37	PHENYL-3 (C18)	IROA LIBRARY	PHOSPHOLIPID METABOLISM	69.7375	41.6605	44.846	48.9786	73.8086	37.4861	51.5197	51.4631	70.8543	66.6971	111.182	70.2541	82.4649	115.481	101.13	100.272	115.936	102.685	110.416	104.188	92.0634	97.3472	165.259	100.301	195.723	179.458	161.958	155.959	117.305	113.988	106.488	123.087	3.02649
PHOSPHOCREATINE	C4H10N3O5P	211.036			ND				NITROGENOUS ACID; ENERGY METABOLISM
PHOSPHOENOLPYRUVATE	C3H5O6P	167.982	NEG	166.975	-0.62	16.87	HILIC	IROA LIBRARY	GLYCOLYSIS	7.60162	10.58	10.4467	10.9801	13.2473	16.3146	17.3815	15.6922	41.5644	52.7668	65.7474	50.144	30.6732	43.6538	24.8942	33.0737	250.32	162.079	315.801	252.543	309.844	235.295	142.564	163.19	195.908	273.747	146.165	189.018	36.8079	32.0513	24.1829	30.9399	3.07679
PROLINE	C5H9NO2	115.063	POS	116.07	0.32	12.07	HILIC	IROA LIBRARY	AMINO ACID	330.143	433.89	484.049	471.963	335.033	422.874	301.702	350.577	243.308	362.234	406.618	362.769	203.416	348.652	272.184	265.125	233.682	325.123	309.081	301.06	344.374	333.679	227.158	315.498	335.176	302.557	193.042	280.098	299.99	150.049	160.102	207.908	4.01
PYRIDOXAL PHOSPHATE	C8H10NO6P	247.143			ND				B VITAMIN (B6)
PYRUVATE	C3H4O3	88.016	NEG	87.0088	0.87	5.94	HILIC	IROA LIBRARY	GLYCOLYSIS	113.242	82.9645	95.6094	112.75	121.602	128.908	157.569	145.205	107.411	133.404	127.503	113.734	76.5718	66.9477	98.7706	82.8943	119.705	119.845	111.697	101.721	95.0474	102.213	96.4524	110.151	165.718	134.036	153.425	138.813	99.2624	111.556	101.932	112.259	1.1955
RIBOFLAVIN	C17H20N4O6	376.369	POS	377.145	-0.4	19.07	PHENYL-3 (C18)	METLIN	B VITAMIN (B2)	155.465	131.264	149.255	133.358	80.3045	60.536	69.9947	60.0577	109.488	118.309	121.571	127.098	115.981	131.012	142.838	149.438	102.994	103.366	99.0823	114.95	101.719	95.6601	98.2305	120.317	39.833	36.8253	28.8864	35.5925	115.382	105.861	123.559	111.773	2.46665
RIBOSE-5-PHOSPHATE	C5H11O8P	230.019	NEG	229.012	2	4.49	PHENYL-3 (C18)	IROA LIBRARY	PENTOSE PHOSPHATE	69.9232	40.9874	55.8764	45.284	86.986	100.637	111.132	103.734	55.0852	101.373	66.0095	68.8129	123.634	112.391	180.357	141.773	137.213	171.811	213.93	176.563	125.442	119.287	47.462	87.1647	125.978	124.791	134.278	127.378	35.7252	28.4083	35.7805	44.7905	3.94435
RIBULOSE-5-PHOSPHATE	C5H11O8P	230.019			ND				PENTOSE
S-ADENOSYL-HOMOCYSTEINE	C14H20N6O5S	384.122	POS	385.129	-0.4	12.73	HILIC	IROA LIBRARY	METHYLATION CYCLE	76.8381	80.6237	83.2839	74.9964	83.0793	65.6858	84.5117	89.6274	117.559	121.14	127.893	119.605	65.6858	106.407	92.0829	132.395	155.006	138.124	134.646	199.206	85.1255	124.721	116.945	130.553	64.765	49.8271	64.3557	31.2059	118.173	98.938	74.3825	92.5945	2.23062
S-ADENOSYL-METHIONINE	C15H22N6O5S	398.137	POS	399.144	1.3	16.02	HILIC	IROA LIBRARY	METHYL DONOR	106.616	72.9123	63.499	100.559	119.508	257.291	199.624	154.01	117.196	107.721	88.2602	128.226	123.703	68.1238	79.2152	115.825	96.548	111.568	103.158	84.0855	74.9383	52.1212	80.7567	50.4227	104.938	107.496	147.155	148.28	29.918	34.3586	36.0981	25.8662	3.9617
SARCOSINE	C3H7NO2	89.0477	POS	90.0549	-0.3	5.29	PHENYL-3 (C18)	METLIN	CHOLINE DERIVATIVE	48.1329	46.4686	52.5122	50.7939	54.7068	36.2273	45.6193	44.0286	76.942	70.8886	100.203	103.399	68.0852	73.0635	85.7644	76.2105	145.582	140.059	133.141	138.768	120.921	121.574	107.361	89.7313	153.364	180.032	164.184	170.095	105.663	148.606	110.135	137.737	3.78878
SERINE	C3H7NO3	105.043	POS	106.05	1.58	14.83	HILIC	IROA LIBRARY	AMINO ACID	320.537	324.982	327.452	325.723	409.892	487.721	438.084	338.441	305.474	374.619	460.803	371.038	222.499	459.569	251.392	266.209	641.075	495.252	384.991	541.678	410.303	372.52	513.28	420.921	355.604	380.669	272.136	462.285	536.863	384.867	512.909	352.147	2.99
STEARIC ACID	C18H36O2	284.272	NEG	283.264	0.3	3.62	HILIC	IROA LIBRARY	FATTY ACID	56.7666	38.5993	37.0106	39.2435	150.017	155.494	147.966	115.628	39.2505	42.2588	62.6937	43.2231	114.925	139.391	149.385	157.045	58.387	68.1616	48.4305	58.9935	111.421	148.839	144.721	128.48	88.8143	70.9234	62.3219	95.4543	123.961	192.809	149.47	159.917	4.61552
SUCCINATE	C4H6O4	118.088	NEG	117.089	-1.2	10.46	PHENYL-3 (C18)	IROA LIBRARY	TCA CYCLE	400.172	192.437	1069.68	436.702	440.062	469.815	235.627	408.389	127.172	210.375	153.086	119.973	49.429	65.2654	106.056	182.542	205.394	219.791	165.563	210.673	198.196	153.086	259.142	189.078	269.22	303.887	275.458	409.349	134.37	425.252	91.6595	154.046	2.96
SUCCINYL-COA	C25H40N7O19P3S	867.606			ND				TCA CYCLE
TETRAHYDROFOLATE	C19H23N7O6	445.436			ND				B VITAMIN; METHYLATION CYCLE
THIAMINE	C12H17N4OS	265.3552			ND				B VITAMIN (B1)
THREONINE	C4H9NO3	119.058	POS	120.08	1.3	13.24	HILIC	IROA LIBRARY	AMINO ACID	389.329	387.291	363.085	388.183	384.935	448.824	493.031	373.404	342.574	477.361	413.662	426.402	222.437	382.959	296.583	340.536	852.931	603.231	522.715	581.828	497.108	576.605	467.297	467.552	855.734	779.228	675.03	763.501	593.166	671.243	705.635	680.928	3.28
TRYPTOPHAN	C11H12N2O2	204.09	NEG	203.084	0.4	11.95	PHENYL-3 (C18)	IROA LIBRARY	AMINO ACID	101.36	92.159	84.5268	87.9422	93.724	66.3002	75.8016	83.8408	129.716	138.055	158.468	145.756	62.2722	119.482	103.477	98.7108	172.769	90.2856	70.3911	121.528	136.379	188.638	137.283	129.487	106.878	76.7457	66.5918	72.4701	51.833	38.9665	45.2687	52.8946	3.48544
TYROSINE	C9H11NO3	181.074	POS	182.081	-0.3	6.35	PHENYL-3 (C18)	IROA LIBRARY	AMINO ACID	90.014	83.2875	86.299	84.8198	103.776	73.982	88.074	98.3695	107.061	106.291	149.978	121.523	67.8983	112.672	109.883	95.7392	143.333	128.979	102.202	127.238	129.33	155.443	152.728	127.468	113.514	90.8674	77.6003	82.5517	48.3314	44.1593	47.0475	49.5413	3.53899
UBIQUINOL	C59H92O4	865.381			ND				COENZYME; RED. ANTIOXIDANT
UBIQUINONE	C59H90O4	863.365			ND				COENZYME; ANTIOXIDANT
URATE	C5H4N4O3	168.112	NEG	167.109	0.6	6.12	PHENYL-3 (C18)	IROA LIBRARY	PURINE	198.954	163.867	249.39	164.597	156.325	118.612	168.977	177.857	256.567	276.032	309.121	326.153	200.363	247.078	280.776	257.905	327.368	464.351	479.68	460.215	371.286	460.702	339.291	326.275	308.51	286.612	257.173	318.729	219.704	444.035	450.726	499.631	4.57
VALINE	C5H11NO2	117.079	POS	118.086	-1	6.63	PHENYL-3 (C18)	IROA LIBRARY	AMINO ACID	63.2815	51.2046	48.9702	56.2864	60.7275	44.0942	57.9823	50.85	146.063	136.719	170.298	151.327	91.3627	137.85	126.763	121.256	137.248	119.593	106.675	138.898	159.269	176.047	131.032	136.378	77.2207	89.3793	76.2531	94.6873	62.1884	59.106	55.0765	65.9129	2.5699
XANTHINE	C5H4N4O2	152.113	NEG	151.111	0.3	8.63	PHENYL-3 (C18)	IROA LIBRARY	PURINE	19.2155	23.3204	17.1237	19.1058	24.8655	56.0282	32.9492	43.6586	63.9985	158.957	105.382	92.3655	83.5303	52.9545	80.9833	133.951	15.1599	121.535	136.679	134.431	130.217	155.633	147.41	129.282	149.661	144.049	122.656	108.206	180.505	192.473	166.902	156.812	3.38876
XYULOSE-5-PHOSPHATE	C5H9O8P	228.004	NEG	226.998	-0.1	5.23	PHENYL-3 (C18)	METLIN	PENTOSE PHOSPHATE	97.5087	96.031	91.017	53.5772	94.87	100.101	98.4498	103.298	118.627	138.466	109.382	123.862	121.608	81.3234	136.609	83.7238	98.3762	100.604	106.368	81.5991	108.652	103.151	112.639	117.304	100.946	96.1743	111.555	113.45	140.653	78.8021	54.7094	129.464	5.07
NEG: [M-H]-
POS : [M+H]+
ND : not detected
NA : not available
IROA LIBRARY : http://iroatech.com/
METLIN : https://metlin.scripps.edu
RSD% : RELATIVE STANDARD DEVIATION OF QC (N=4)
